# Supplementary material for: Effect of Fullerenol C60(OH)24 on the Viability and Metabolism of THP-1 Cells
Source: Molecules. 2025 Nov 14;30(22):4407. doi: 10.3390/molecules30224407 (PMC12655214; doi:10.3390/molecules30224407)
Supplement: Supplementary file 1 [file molecules-30-04407-s001.zip]

Archive with 1 entries (1 files):
- molecules-3935660-supplementary.pdf
